# Supplementary material for: 4,6-Dinitro­pyrogallol
Source: Acta Crystallogr Sect E Struct Rep Online. 2012 Feb 17;68(Pt 3):o695. doi: 10.1107/S1600536812004771 (PMC3295475; doi:10.1107/S1600536812004771)
Supplement: Supplementary file 2 [file e-68-0o695-Isup2.hkl]

# 
# h,k,l, Fc-squared, Fo-squared, sigma(Fo-squared) and status flag 
# 
data_I
_shelx_title ' 2650 in P2(1)/c' 
_shelx_refln_list_code          4 
_shelx_F_calc_maximum       85.33 
_exptl_crystal_F_000       440.00 
_reflns_d_resolution_high  0.8106 
 
loop_ 
 _symmetry_equiv_pos_as_xyz 
 'x, y, z' 
 '-x, y+1/2, -z+1/2' 
 '-x, -y, -z' 
 'x, -y-1/2, z-1/2' 
 
_cell_length_a     6.7612 
_cell_length_b    10.8781 
_cell_length_c    10.2974 
_cell_angle_alpha  90.000 
_cell_angle_beta   92.747 
_cell_angle_gamma  90.000 
 
_shelx_F_squared_multiplier     1.000 
 
loop_ 
 _refln_index_h 
 _refln_index_k 
 _refln_index_l 
 _refln_F_squared_calc 
 _refln_F_squared_meas 
 _refln_F_squared_sigma 
 _refln_observed_status 
   1   0   0       80.45       68.19      2.59 o 
   2   0   0     2535.25     2132.07      8.35 o 
   3   0   0        0.25        1.22      1.21 o 
   4   0   0       48.10       40.25      1.35 o 
   5   0   0      215.05      198.82      1.99 o 
   6   0   0      588.68      579.93      9.30 o 
   7   0   0      237.10      242.74      4.17 o 
   8   0   0       95.54      103.01      2.09 o 
   1   1   0       22.67       19.11      1.52 o 
   2   1   0       93.14       70.89      1.33 o 
   4   1   0       74.31       81.16      1.34 o 
   5   1   0      181.77      162.33      1.89 o 
   6   1   0      734.12      729.62      7.44 o 
   7   1   0      262.54      279.07      5.33 o 
   8   1   0       35.60       40.27      1.21 o 
   0   2   0      151.74      159.75      8.16 o 
   1   2   0      305.99      297.15      7.23 o 
   2   2   0        0.08        0.91      0.94 o 
   3   2   0      170.83      153.87      1.64 o 
   4   2   0      996.56      949.54     17.93 o 
   5   2   0      136.20      131.00      1.26 o 
   6   2   0       18.55       17.83      1.21 o 
   7   2   0        0.57       -0.33      0.93 o 
   8   2   0       48.87       51.63      2.14 o 
   1   3   0      976.09      973.85     32.91 o 
   2   3   0      579.62      516.83      7.83 o 
   3   3   0     1495.63     1383.25     21.11 o 
   4   3   0      395.25      372.30      3.22 o 
   5   3   0        1.83        2.35      1.05 o 
   6   3   0      240.56      253.90      1.84 o 
   7   3   0       22.87       22.77      1.07 o 
   8   3   0       11.67        9.31      1.23 o 
   0   4   0       54.25       52.78      3.45 o 
   1   4   0     4806.43     5709.44     19.92 o 
   2   4   0     3931.04     4018.09    164.91 o 
   3   4   0      151.75      157.76      4.26 o 
   4   4   0      734.90      703.98     13.41 o 
   5   4   0        0.56        0.55      0.84 o 
   6   4   0        2.16        2.29      1.00 o 
   7   4   0       81.99       86.78      3.10 o 
   1   5   0       66.16       59.35      2.44 o 
   2   5   0      273.87      321.69     16.39 o 
   3   5   0       34.15       28.31      1.00 o 
   4   5   0        8.38        8.53      0.76 o 
   5   5   0       67.48       64.38      1.55 o 
   6   5   0        5.97        3.23      1.00 o 
   7   5   0      126.27      142.12      3.64 o 
   0   6   0      884.75      845.95     76.82 o 
   1   6   0      342.97      364.95     10.49 o 
   2   6   0      282.54      297.91     15.46 o 
   3   6   0      125.63      142.67      6.47 o 
   4   6   0       23.48       22.59      0.87 o 
   5   6   0        0.89        0.60      0.79 o 
   6   6   0        8.04        8.22      0.81 o 
   7   6   0        0.22        0.70      1.17 o 
   1   7   0      141.45      139.61      4.16 o 
   2   7   0      707.61      733.53     44.06 o 
   3   7   0      201.89      184.93     12.32 o 
   4   7   0       78.45       58.07      2.79 o 
   5   7   0       74.14       94.42      5.31 o 
   6   7   0       82.71       81.45      4.47 o 
   7   7   0        4.51        5.92      1.04 o 
   0   8   0      351.31      333.81     28.43 o 
   1   8   0      714.67      724.14     19.34 o 
   2   8   0        3.86        2.84      0.93 o 
   3   8   0        2.16        3.08      0.92 o 
   4   8   0        9.93        6.83      1.04 o 
   5   8   0      223.68      228.36     12.55 o 
   6   8   0      209.92      217.79     12.32 o 
   1   9   0      480.82      474.54     16.45 o 
   2   9   0      155.80      146.24      7.13 o 
   3   9   0       52.10       51.54      3.23 o 
   4   9   0       34.53       29.40      2.11 o 
   5   9   0        3.39        3.51      1.47 o 
   6   9   0       54.43       51.54      1.80 o 
   0  10   0       11.83       11.04      2.04 o 
   1  10   0      129.55      131.04      4.97 o 
   2  10   0       11.68       11.66      1.28 o 
   3  10   0        0.44        0.83      1.07 o 
   4  10   0        5.75        3.21      1.09 o 
   5  10   0        0.73        1.76      1.18 o 
   1  11   0        2.67        2.82      1.06 o 
   2  11   0        2.13        1.54      1.34 o 
   3  11   0      135.58      131.02      6.85 o 
   4  11   0       35.03       36.64      2.16 o 
   0  12   0        1.84        1.09      2.00 o 
   1  12   0      124.19      120.39      4.58 o 
   2  12   0        4.53        4.96      1.41 o 
   3  12   0       38.71       35.48      2.69 o 
   1  13   0        1.58        1.41      1.59 o 
   2  13   0       10.52       12.82      2.41 o 
  -8   1   1        9.80        7.84      1.13 o 
  -7   1   1      114.68      117.10      1.35 o 
  -6   1   1      127.36      128.81      2.84 o 
  -5   1   1      505.94      487.22      3.93 o 
  -4   1   1       94.80       88.29      1.40 o 
  -3   1   1     2865.20     2582.25     78.10 o 
  -2   1   1       41.05       29.19      1.02 o 
  -1   1   1      429.29      408.16     11.20 o 
   0   1   1      202.61      216.73      3.24 o 
   1   1   1      818.93      826.79     20.03 o 
   2   1   1      330.45      312.08      4.61 o 
   3   1   1      203.28      204.18      4.24 o 
   4   1   1      186.32      174.79      3.06 o 
   5   1   1      175.28      164.08      1.50 o 
   6   1   1      737.08      737.37     13.11 o 
   7   1   1      381.73      403.85      4.44 o 
   8   1   1        2.13        2.65      1.10 o 
  -8   2   1        4.45        4.65      1.07 o 
  -7   2   1        8.04        7.17      0.96 o 
  -6   2   1      626.91      607.15      5.91 o 
  -5   2   1       93.25       92.38      1.65 o 
  -4   2   1      929.35      927.18     13.72 o 
  -3   2   1      131.29      126.15      2.73 o 
  -2   2   1      451.53      393.79      7.86 o 
  -1   2   1      777.68      728.02     24.78 o 
   0   2   1      129.31      146.28      3.51 o 
   2   2   1     1048.69     1020.28     15.21 o 
   3   2   1     1504.47     1471.69     21.33 o 
   4   2   1        3.22        2.66      1.00 o 
   5   2   1      119.12      117.28      1.91 o 
   6   2   1      450.28      462.27      6.03 o 
   7   2   1       42.03       42.18      1.47 o 
   8   2   1        8.76        8.98      1.20 o 
  -8   3   1        3.32        2.46      1.09 o 
  -7   3   1      307.18      313.82      1.96 o 
  -6   3   1     1297.83     1280.16     19.16 o 
  -5   3   1      609.60      558.00      6.51 o 
  -4   3   1      125.79      119.37      1.55 o 
  -3   3   1      809.96      790.33     18.20 o 
  -2   3   1      178.79      193.83      3.91 o 
  -1   3   1      470.48      489.29     13.03 o 
   0   3   1       96.89      121.23      5.59 o 
   1   3   1      678.22      723.87     28.98 o 
   2   3   1     2738.62     2710.16     58.06 o 
   3   3   1       61.26       78.97      2.07 o 
   4   3   1      620.72      608.12     12.18 o 
   5   3   1        5.34        5.82      1.08 o 
   6   3   1       13.86       11.64      0.99 o 
   7   3   1      124.82      129.30      3.20 o 
   8   3   1       32.93       32.07      1.59 o 
  -7   4   1       49.48       55.41      1.84 o 
  -6   4   1       17.26       16.87      1.05 o 
  -5   4   1       80.50       76.28      1.10 o 
  -4   4   1       10.48       10.12      0.89 o 
  -3   4   1       10.77       14.49      0.91 o 
  -2   4   1     2666.17     2851.19     61.59 o 
  -1   4   1      470.10      461.17     20.39 o 
   0   4   1      513.35      548.60     20.74 o 
   1   4   1       15.80       17.33      1.25 o 
   2   4   1        1.84        1.88      1.10 o 
   3   4   1       49.12       54.60      2.07 o 
   4   4   1       32.86       33.65      1.07 o 
   5   4   1      169.15      169.35      4.70 o 
   6   4   1        0.70        1.33      0.92 o 
   7   4   1        8.59        7.93      1.22 o 
  -7   5   1        4.12        4.68      1.18 o 
  -6   5   1      106.50      110.65      2.03 o 
  -5   5   1        5.08        4.92      0.96 o 
  -4   5   1        3.45        3.16      0.85 o 
  -3   5   1      467.46      454.17     15.43 o 
  -2   5   1      231.57      234.76     13.01 o 
  -1   5   1       18.01       21.55      1.24 o 
   0   5   1      133.11      174.09      8.56 o 
   1   5   1       59.38       67.69      3.58 o 
   2   5   1      372.53      391.41     16.72 o 
   3   5   1        0.01       -0.27      0.87 o 
   4   5   1      192.55      205.93      8.58 o 
   5   5   1      133.42      127.68      4.99 o 
   6   5   1        0.59        1.28      0.98 o 
   7   5   1       48.29       50.44      1.38 o 
  -7   6   1       84.46       94.63      2.64 o 
  -6   6   1       70.56       71.34      2.38 o 
  -5   6   1      490.08      504.21     16.53 o 
  -4   6   1       13.20       12.55      0.75 o 
  -3   6   1      256.73      272.26     15.77 o 
  -2   6   1       16.14       22.69      1.23 o 
  -1   6   1      483.56      514.15     18.64 o 
   0   6   1       35.96       40.48      1.42 o 
   1   6   1      272.21      270.25     11.34 o 
   2   6   1      905.04      895.91     37.26 o 
   3   6   1       57.37       52.76      2.40 o 
   4   6   1      534.81      505.35     21.90 o 
   5   6   1        0.51        0.76      0.88 o 
   6   6   1        0.83        1.49      0.91 o 
   7   6   1        3.49        4.43      1.03 o 
  -7   7   1       68.31       63.69      2.41 o 
  -6   7   1       16.02       13.95      1.05 o 
  -5   7   1      211.74      215.53      8.29 o 
  -4   7   1      119.71      105.30      6.29 o 
  -3   7   1       90.18       95.62      4.81 o 
  -2   7   1       44.69       50.87      3.35 o 
  -1   7   1        0.01       -0.38      1.01 o 
   0   7   1        4.38        4.44      1.05 o 
   1   7   1      301.97      288.97      9.71 o 
   2   7   1      180.44      171.60      8.08 o 
   3   7   1       15.84       13.82      0.86 o 
   4   7   1       35.66       30.75      1.55 o 
   5   7   1      507.71      460.84     20.58 o 
   6   7   1        6.16        4.66      1.30 o 
   7   7   1        2.48        1.81      0.97 o 
  -6   8   1      207.85      219.51     10.92 o 
  -5   8   1      603.24      607.09     34.88 o 
  -4   8   1      143.89      149.45      8.82 o 
  -3   8   1      499.31      483.84     29.08 o 
  -2   8   1       87.67       82.93      5.06 o 
  -1   8   1      107.93      107.51      4.20 o 
   0   8   1      275.97      279.12     13.22 o 
   1   8   1      141.72      144.13      4.66 o 
   2   8   1      198.46      195.34      8.88 o 
   3   8   1        0.13        0.08      0.84 o 
   4   8   1       78.54       62.81      3.24 o 
   5   8   1      269.45      246.24     13.50 o 
   6   8   1      237.48      252.10     11.67 o 
  -6   9   1       67.47       62.46      4.00 o 
  -5   9   1      134.85      150.02      9.78 o 
  -4   9   1      117.99       94.59      7.34 o 
  -3   9   1      142.83      131.67      7.45 o 
  -2   9   1        8.44        7.98      1.15 o 
  -1   9   1       70.06       67.41      2.83 o 
   0   9   1      227.72      229.73     12.46 o 
   1   9   1     1471.24     1500.83     47.89 o 
   2   9   1       45.51       44.58      1.84 o 
   3   9   1       40.80       38.75      1.94 o 
   4   9   1        9.40        8.84      1.13 o 
   5   9   1        3.70        4.01      1.46 o 
   6   9   1       57.49       57.18      2.09 o 
  -5  10   1       41.31       38.63      2.35 o 
  -4  10   1       45.50       41.50      3.12 o 
  -3  10   1       46.54       39.49      2.97 o 
  -2  10   1      158.28      149.09     12.33 o 
  -1  10   1      212.54      201.43     10.92 o 
   0  10   1     1247.30     1299.19     57.67 o 
   1  10   1       52.28       53.35      1.98 o 
   2  10   1      144.00      142.43      6.27 o 
   3  10   1       94.14       99.08      4.32 o 
   4  10   1       43.84       41.07      2.31 o 
   5  10   1        8.67        7.73      1.20 o 
  -4  11   1       24.28       22.53      1.92 o 
  -3  11   1      166.56      160.90     15.65 o 
  -2  11   1       32.21       27.51      2.53 o 
  -1  11   1        5.44        6.74      1.75 o 
   0  11   1     1306.27     1342.89     52.67 o 
   1  11   1      184.37      181.66      6.27 o 
   2  11   1       88.52       89.53      3.83 o 
   3  11   1       45.30       43.81      3.38 o 
   4  11   1       83.11       73.43      4.57 o 
  -3  12   1        1.87        1.60      1.70 o 
  -2  12   1      189.49      192.02     22.77 o 
  -1  12   1      117.45      120.77     12.26 o 
   0  12   1      149.75      150.48      3.92 o 
   1  12   1        8.61        8.31      1.39 o 
   2  12   1        1.00        1.25      1.42 o 
   3  12   1       27.92       28.16      1.59 o 
  -1  13   1        3.73        4.80      1.72 o 
   0  13   1       66.05       64.55      3.20 o 
   1  13   1        6.53        5.76      1.36 o 
  -8   0   2      281.07      325.69     19.79 o 
  -7   0   2      163.85      163.63      6.13 o 
  -6   0   2        1.96        4.64      1.48 o 
  -5   0   2       98.77       96.65      1.77 o 
  -4   0   2        0.07        1.58      1.08 o 
  -3   0   2     7281.66     6133.42    135.56 o 
  -2   0   2     1131.88     1030.52     11.35 o 
  -1   0   2     3648.24     3157.26     17.57 o 
   0   0   2       94.26      109.07      2.81 o 
   2   0   2     3412.45     3446.38     71.44 o 
   3   0   2       17.11        9.88      1.44 o 
   4   0   2     1001.88      946.06     39.33 o 
   5   0   2       60.45       58.13      2.60 o 
   6   0   2       19.71       20.71      2.31 o 
   7   0   2      158.93      164.40      9.76 o 
   8   0   2        6.59        4.98      4.36 o 
  -8   1   2        7.43        8.02      1.06 o 
  -7   1   2        9.66        9.00      1.22 o 
  -6   1   2      167.31      163.04      3.53 o 
  -5   1   2      125.51      118.94      1.62 o 
  -4   1   2       38.09       44.71      1.01 o 
  -3   1   2     1003.20      975.43     13.16 o 
  -2   1   2     2914.95     2693.79     56.43 o 
  -1   1   2      930.39      882.28     26.29 o 
   1   1   2     3875.22     4063.59     18.51 o 
   2   1   2       49.72       55.42      1.76 o 
   3   1   2       46.50       46.02      1.05 o 
   4   1   2      190.83      172.88      5.14 o 
   5   1   2        6.75        7.48      0.87 o 
   6   1   2       90.20       89.16      2.01 o 
   7   1   2     1439.48     1466.70     33.39 o 
   8   1   2       29.14       28.58      1.53 o 
  -8   2   2       27.10       35.76      2.85 o 
  -7   2   2        0.10       -0.53      0.85 o 
  -6   2   2      365.24      370.78      3.03 o 
  -5   2   2      599.38      572.71      5.37 o 
  -4   2   2       34.37       43.05      1.05 o 
  -3   2   2      283.67      272.14      5.63 o 
  -2   2   2      189.76      172.45      4.34 o 
  -1   2   2       17.08       13.89      1.13 o 
   0   2   2     1475.92     1660.82     33.67 o 
   2   2   2     1758.31     1892.29     73.39 o 
   3   2   2     2193.25     2171.59     67.52 o 
   4   2   2      475.88      465.28     12.92 o 
   5   2   2       52.62       53.86      1.12 o 
   6   2   2       59.50       60.58      1.91 o 
   7   2   2        0.44        1.80      0.86 o 
   8   2   2        0.80        0.20      1.04 o 
  -8   3   2        1.09        0.95      1.10 o 
  -7   3   2        0.25        0.81      1.08 o 
  -6   3   2      455.43      451.57      7.10 o 
  -5   3   2     1512.19     1399.96     21.27 o 
  -4   3   2      231.01      206.99      3.80 o 
  -3   3   2      147.96      136.56      3.22 o 
  -2   3   2        5.65       10.18      1.19 o 
  -1   3   2       15.03       15.55      1.37 o 
   0   3   2     2395.82     2701.00     36.26 o 
   1   3   2       68.07       59.91      3.23 o 
   2   3   2      147.31      128.04      6.53 o 
   3   3   2     1551.00     1621.43     63.60 o 
   4   3   2       14.37       15.13      0.92 o 
   5   3   2      648.89      674.39     15.91 o 
   6   3   2       65.52       65.62      1.60 o 
   7   3   2        5.78        5.58      0.99 o 
  -7   4   2       10.97        8.81      1.12 o 
  -6   4   2      104.08      105.02      1.35 o 
  -5   4   2      284.62      271.93      3.47 o 
  -4   4   2       83.75       80.52      1.50 o 
  -3   4   2      469.77      427.83     12.31 o 
  -2   4   2       17.18       15.64      1.10 o 
  -1   4   2       23.13       30.00      1.69 o 
   0   4   2       45.64       62.57      2.34 o 
   1   4   2       76.00       52.51      3.43 o 
   2   4   2       19.10       18.70      1.04 o 
   3   4   2        3.08        4.13      0.83 o 
   4   4   2      670.86      697.80     24.63 o 
   5   4   2      118.66      121.51      4.63 o 
   6   4   2        3.21        2.50      0.78 o 
   7   4   2       25.56       27.95      1.21 o 
  -7   5   2       17.01       16.87      1.33 o 
  -6   5   2       49.27       50.24      1.83 o 
  -5   5   2       75.46       74.92      1.83 o 
  -4   5   2      274.31      263.71      4.73 o 
  -3   5   2      323.73      299.48      8.66 o 
  -2   5   2       10.46        4.87      1.07 o 
  -1   5   2     4704.51     5278.43     15.76 o 
   0   5   2      129.48      124.64      4.98 o 
   1   5   2      255.84      262.70     13.84 o 
   2   5   2      235.95      229.12     10.62 o 
   3   5   2        1.86        0.92      0.95 o 
   4   5   2      274.49      250.34     12.30 o 
   5   5   2        0.07        1.03      0.88 o 
   6   5   2       73.18       72.41      4.16 o 
   7   5   2      151.28      153.90      3.86 o 
  -7   6   2       19.04       17.86      1.26 o 
  -6   6   2        1.08        0.13      0.99 o 
  -5   6   2      422.18      438.91      7.32 o 
  -4   6   2       38.27       38.19      1.25 o 
  -3   6   2        0.06        0.09      0.86 o 
  -2   6   2        4.91       10.71      1.22 o 
  -1   6   2     1374.83     1455.57    119.96 o 
   0   6   2      254.80      266.27     10.97 o 
   1   6   2       70.30       73.78      3.89 o 
   2   6   2      134.21      139.85      4.58 o 
   3   6   2       16.35       15.50      0.92 o 
   4   6   2      194.68      193.44      9.31 o 
   5   6   2      272.17      255.92     12.96 o 
   6   6   2       47.83       47.67      1.82 o 
   7   6   2       15.14       14.93      1.96 o 
  -7   7   2      110.58      131.30      2.89 o 
  -6   7   2      286.00      304.32     11.14 o 
  -5   7   2      245.27      263.93      9.70 o 
  -4   7   2        0.01        0.19      1.10 o 
  -3   7   2      218.37      213.36     13.74 o 
  -2   7   2       71.21       78.01      6.33 o 
  -1   7   2        3.63        8.14      1.29 o 
   0   7   2        0.60        0.61      1.02 o 
   1   7   2        0.04        0.53      0.96 o 
   2   7   2        3.18        1.54      0.80 o 
   3   7   2       60.27       57.05      3.24 o 
   4   7   2       10.43       10.78      0.98 o 
   5   7   2        0.69        1.54      1.02 o 
   6   7   2        2.41        3.53      1.31 o 
  -6   8   2        0.41        0.87      1.08 o 
  -5   8   2      164.48      175.58     10.32 o 
  -4   8   2      176.22      162.90      9.08 o 
  -3   8   2       12.57       12.01      1.14 o 
  -2   8   2      158.83      168.49     14.01 o 
  -1   8   2       54.06       54.90      5.11 o 
   0   8   2       13.37       14.18      1.11 o 
   1   8   2        1.71        1.14      0.98 o 
   2   8   2       12.97       13.16      0.85 o 
   3   8   2      176.43      183.53      7.00 o 
   4   8   2       14.55       12.12      0.92 o 
   5   8   2       17.87       12.52      1.26 o 
   6   8   2        0.20        0.74      1.21 o 
  -6   9   2        0.10        0.88      1.17 o 
  -5   9   2        9.06        8.07      1.34 o 
  -4   9   2      420.52      395.20     30.73 o 
  -3   9   2        0.65       -0.63      1.44 o 
  -2   9   2      173.36      175.13     13.49 o 
  -1   9   2        0.46        1.11      1.45 o 
   0   9   2        6.13        6.61      1.07 o 
   1   9   2     1401.54     1439.10     32.89 o 
   2   9   2      192.46      193.24      5.36 o 
   3   9   2       20.56       19.77      1.54 o 
   4   9   2       45.14       42.38      1.88 o 
   5   9   2       42.85       43.08      2.32 o 
  -5  10   2       26.06       25.51      1.64 o 
  -4  10   2       10.29        7.96      1.70 o 
  -3  10   2       14.35       15.23      1.65 o 
  -2  10   2       73.83       67.49      7.62 o 
  -1  10   2        1.90        2.62      1.45 o 
   0  10   2      266.91      283.59     12.24 o 
   1  10   2      205.84      206.31      5.60 o 
   2  10   2       21.42       21.09      1.10 o 
   3  10   2       34.14       31.20      1.25 o 
   4  10   2       12.30       12.04      1.14 o 
   5  10   2        0.39        0.98      1.17 o 
  -4  11   2       17.09       19.01      1.75 o 
  -3  11   2      195.73      201.32     15.52 o 
  -2  11   2       14.66       13.65      1.60 o 
  -1  11   2       16.90       16.75      1.56 o 
   0  11   2       24.26       24.94      2.08 o 
   1  11   2      236.67      239.22      5.93 o 
   2  11   2       52.75       53.08      2.54 o 
   3  11   2       31.81       29.79      1.53 o 
   4  11   2      100.48      114.62      4.57 o 
  -3  12   2        0.95        1.09      1.70 o 
  -2  12   2        0.98        0.96      1.66 o 
  -1  12   2       69.93       72.53      8.00 o 
   0  12   2      165.45      166.16     14.72 o 
   1  12   2       30.94       30.71      1.32 o 
   2  12   2       50.88       51.44      2.18 o 
   3  12   2      117.02      129.40      4.68 o 
  -1  13   2        6.40        5.81      2.07 o 
   0  13   2       28.72       32.59      2.26 o 
   1  13   2       46.50       48.92      1.88 o 
  -8   1   3        7.21        3.67      1.13 o 
  -7   1   3        4.69        4.39      0.98 o 
  -6   1   3        1.87        1.21      0.85 o 
  -5   1   3       75.31       75.80      1.19 o 
  -4   1   3       27.54       27.93      0.92 o 
  -3   1   3      100.08      118.01      3.00 o 
  -2   1   3     2344.79     2343.83     44.12 o 
  -1   1   3      692.83      679.82     12.07 o 
   0   1   3        1.35        2.13      0.95 o 
   2   1   3      128.72      117.62      3.64 o 
   3   1   3      225.03      232.23      7.90 o 
   4   1   3      792.71      774.39     14.16 o 
   5   1   3        7.85        9.31      0.81 o 
   6   1   3       71.74       79.47      2.96 o 
   7   1   3       86.25       91.67      5.55 o 
  -8   2   3       32.94       31.73      1.37 o 
  -7   2   3      191.31      173.71      4.81 o 
  -6   2   3        8.57        5.35      1.24 o 
  -5   2   3      831.41      756.57     14.45 o 
  -4   2   3       59.52       56.68      1.15 o 
  -3   2   3      460.75      438.31      8.77 o 
  -2   2   3      104.38       94.83      1.98 o 
  -1   2   3       81.11       74.77      1.99 o 
   2   2   3      480.38      482.23     16.81 o 
   3   2   3      469.27      445.38     17.48 o 
   4   2   3        3.13        4.40      0.73 o 
   5   2   3        0.74        0.45      0.93 o 
   6   2   3       30.88       32.73      0.92 o 
   7   2   3       47.76       52.48      1.80 o 
  -7   3   3       36.59       33.76      1.23 o 
  -6   3   3      272.21      266.80      3.38 o 
  -5   3   3      117.89      116.67      2.88 o 
  -4   3   3       28.99       29.71      1.05 o 
  -3   3   3       96.28       94.46      2.80 o 
  -2   3   3      812.34      757.50     17.84 o 
  -1   3   3     1964.78     2004.84     78.99 o 
   1   3   3      850.77      971.45     33.66 o 
   2   3   3       73.35       68.70      3.59 o 
   3   3   3      475.20      477.02     16.11 o 
   4   3   3       53.38       43.43      1.19 o 
   5   3   3        0.87        1.48      0.73 o 
   6   3   3      169.24      177.92      6.89 o 
   7   3   3       17.35       19.74      1.14 o 
  -7   4   3       41.70       38.73      1.22 o 
  -6   4   3        9.82        9.02      1.04 o 
  -5   4   3      714.36      688.82     13.71 o 
  -4   4   3       97.77       98.56      2.33 o 
  -3   4   3      177.99      170.92      6.44 o 
  -2   4   3      131.16      136.63      5.76 o 
  -1   4   3       26.25       28.12      2.50 o 
   0   4   3      361.57      382.43      9.11 o 
   1   4   3       12.42        8.60      1.04 o 
   2   4   3       39.13       40.35      1.90 o 
   3   4   3       27.16       29.52      2.04 o 
   4   4   3       52.62       47.18      2.10 o 
   5   4   3       48.85       45.31      1.93 o 
   6   4   3        0.97        1.79      0.81 o 
   7   4   3        0.01       -0.60      0.96 o 
  -7   5   3        0.28        0.37      1.27 o 
  -6   5   3       63.38       61.45      1.15 o 
  -5   5   3      359.20      361.47      3.92 o 
  -4   5   3      304.00      299.51      5.27 o 
  -3   5   3        8.32        8.05      0.96 o 
  -2   5   3       73.57       87.40      2.02 o 
  -1   5   3     2257.79     2564.64    141.97 o 
   0   5   3       43.70       32.69      1.32 o 
   1   5   3        3.45        5.80      0.95 o 
   2   5   3      113.56      103.79      4.84 o 
   3   5   3        4.65        4.96      0.88 o 
   4   5   3        0.16        2.23      0.78 o 
   5   5   3      479.30      475.71     17.49 o 
   6   5   3      133.17      119.93      5.68 o 
   7   5   3       11.17       12.51      1.07 o 
  -7   6   3        0.63        1.83      1.08 o 
  -6   6   3        8.23       10.45      1.02 o 
  -5   6   3       56.39       57.29      1.27 o 
  -4   6   3     1569.93     1565.79     27.14 o 
  -3   6   3      152.05      161.67      6.37 o 
  -2   6   3        1.66        2.85      1.23 o 
  -1   6   3     1506.13     1585.15     96.09 o 
   0   6   3      122.23      125.62      2.86 o 
   1   6   3      286.90      285.53     12.92 o 
   2   6   3      427.48      432.07     16.86 o 
   3   6   3       60.80       56.80      2.47 o 
   4   6   3       46.92       45.30      2.07 o 
   5   6   3        0.49        2.11      1.01 o 
   6   6   3       25.57       21.02      2.16 o 
   7   6   3        0.76        0.67      1.09 o 
  -6   7   3       10.57        9.44      1.07 o 
  -5   7   3      607.72      619.85     17.79 o 
  -4   7   3      224.31      232.69      8.37 o 
  -3   7   3        1.34        1.64      1.01 o 
  -2   7   3      306.84      310.08     26.15 o 
  -1   7   3       20.45       23.03      1.39 o 
   0   7   3      203.85      225.31      4.55 o 
   1   7   3       92.94       84.55      3.47 o 
   2   7   3     2948.31     2937.44     86.05 o 
   3   7   3       20.78       22.21      0.90 o 
   4   7   3       48.38       45.95      2.47 o 
   5   7   3        9.64        9.43      0.95 o 
   6   7   3        4.13        4.90      1.10 o 
  -6   8   3       43.82       49.91      2.11 o 
  -5   8   3        1.24        2.20      0.99 o 
  -4   8   3        2.96        4.54      1.09 o 
  -3   8   3        1.32        2.27      1.25 o 
  -2   8   3        0.01       -0.18      1.18 o 
  -1   8   3       49.80       56.48      4.47 o 
   0   8   3       44.63       48.80      2.72 o 
   1   8   3      726.46      731.52     16.51 o 
   2   8   3      542.07      534.05     16.73 o 
   3   8   3      409.56      410.13     20.02 o 
   4   8   3      118.96      121.30      5.60 o 
   5   8   3        0.99        0.19      0.99 o 
   6   8   3        0.00       -0.01      1.09 o 
  -5   9   3        8.28        7.55      1.42 o 
  -4   9   3        0.63        1.15      1.38 o 
  -3   9   3      157.02      146.54     13.14 o 
  -2   9   3       23.24       17.82      1.54 o 
  -1   9   3        0.06       -0.10      1.75 o 
   0   9   3       88.93       91.23      4.16 o 
   1   9   3      156.29      159.92      3.39 o 
   2   9   3      116.54      113.95      2.45 o 
   3   9   3      127.12      122.13      5.01 o 
   4   9   3        4.79        5.43      1.00 o 
   5   9   3        6.18        4.81      1.20 o 
  -5  10   3       51.08       53.95      6.01 o 
  -4  10   3        0.02        0.42      1.84 o 
  -3  10   3       78.63       76.47      5.59 o 
  -2  10   3        0.13        1.15      1.46 o 
  -1  10   3        5.81        6.35      1.50 o 
   0  10   3      141.80      142.24      8.35 o 
   1  10   3       24.09       23.89      1.29 o 
   2  10   3       12.16       12.48      1.06 o 
   3  10   3        4.48        4.51      1.03 o 
   4  10   3        2.79        2.36      1.11 o 
   5  10   3        1.40        1.70      1.09 o 
  -4  11   3       30.61       36.27      5.77 o 
  -3  11   3      329.71      296.29     31.97 o 
  -2  11   3      154.87      143.52     13.35 o 
  -1  11   3       31.34       30.61      2.77 o 
   0  11   3       89.82       88.46      4.92 o 
   1  11   3      331.20      343.82      9.28 o 
   2  11   3       38.71       40.23      1.21 o 
   3  11   3        3.76        3.94      1.12 o 
   4  11   3       21.18       25.40      1.41 o 
  -3  12   3       17.59       18.95      2.50 o 
  -2  12   3       95.05       96.86      5.90 o 
  -1  12   3       19.56       22.25      2.00 o 
   0  12   3       22.35       19.05      1.91 o 
   1  12   3      331.42      328.62      8.07 o 
   2  12   3      130.68      133.22      4.10 o 
   3  12   3       48.53       50.62      1.73 o 
   0  13   3       77.95       84.46     12.68 o 
  -8   0   4       25.42       37.24      1.88 o 
  -7   0   4      167.70      173.39      7.95 o 
  -6   0   4      355.72      324.01     12.85 o 
  -5   0   4       59.82       60.32      2.65 o 
  -4   0   4     1555.00     1479.95     50.73 o 
  -3   0   4      628.80      672.48     21.91 o 
  -2   0   4     5299.02     4862.89    241.40 o 
  -1   0   4     2259.73     2179.09    138.24 o 
   0   0   4       46.07       53.75      1.90 o 
   1   0   4     2588.54     2777.49     41.39 o 
   2   0   4        1.59        4.21      1.01 o 
   3   0   4      153.59      163.88      7.72 o 
   4   0   4      787.12      810.22     37.26 o 
   5   0   4        4.74        6.13      1.22 o 
   6   0   4      106.32       99.55      6.84 o 
   7   0   4      678.25      741.26     65.60 o 
  -8   1   4        0.01       -0.26      1.46 o 
  -7   1   4       19.13       20.56      1.00 o 
  -6   1   4       44.64       36.92      1.14 o 
  -5   1   4      331.83      293.28      9.81 o 
  -4   1   4       44.60       52.03      1.21 o 
  -3   1   4      321.76      366.99      6.97 o 
  -2   1   4       13.00       10.70      1.17 o 
  -1   1   4      334.71      368.28     11.08 o 
   0   1   4       63.11       65.13      1.32 o 
   1   1   4      496.38      563.21      7.76 o 
   2   1   4      111.54      115.11      2.77 o 
   3   1   4      148.08      148.47      5.86 o 
   4   1   4      738.89      771.68     27.78 o 
   5   1   4       50.67       50.43      1.91 o 
   6   1   4       41.60       44.19      1.52 o 
   7   1   4        1.70        1.98      0.94 o 
  -7   2   4      176.12      166.04      4.06 o 
  -6   2   4       73.14       58.16      1.27 o 
  -5   2   4       52.05       53.19      1.39 o 
  -4   2   4        1.11        1.07      0.85 o 
  -3   2   4        5.03        2.65      0.76 o 
  -2   2   4      548.81      573.81     15.99 o 
  -1   2   4      896.06     1003.38     22.66 o 
   0   2   4       32.55       44.99      1.06 o 
   1   2   4      233.97      231.42      6.94 o 
   2   2   4       90.58      107.41      2.17 o 
   3   2   4      173.33      177.90      7.88 o 
   4   2   4        2.81        4.73      0.73 o 
   5   2   4      179.52      188.30      5.85 o 
   6   2   4       37.56       38.74      1.01 o 
   7   2   4        4.03        4.42      1.12 o 
  -7   3   4       36.06       29.71      1.20 o 
  -6   3   4       62.83       62.96      2.15 o 
  -5   3   4        0.43        0.41      0.96 o 
  -4   3   4       56.19       52.78      1.37 o 
  -3   3   4      332.10      311.96      5.54 o 
  -2   3   4       99.19      104.52      3.35 o 
  -1   3   4      967.20     1029.71     31.56 o 
   0   3   4      600.83      718.60      9.35 o 
   1   3   4        2.87        7.32      0.98 o 
   2   3   4     2174.12     2262.88     72.92 o 
   3   3   4       79.76       76.51      2.99 o 
   4   3   4       36.55       38.61      1.27 o 
   5   3   4        4.69        5.44      0.85 o 
   6   3   4       15.19       14.56      0.97 o 
   7   3   4       33.97       36.02      2.13 o 
  -7   4   4       19.81       18.38      1.14 o 
  -6   4   4      389.90      399.64      9.54 o 
  -5   4   4     1502.86     1475.53     39.07 o 
  -4   4   4      103.23       95.03      2.72 o 
  -3   4   4      264.60      244.75      7.68 o 
  -2   4   4        0.90        1.00      0.88 o 
  -1   4   4       82.25       94.81      3.93 o 
   0   4   4      325.09      360.69      8.52 o 
   1   4   4      740.87      796.67     24.50 o 
   2   4   4     3321.97     3370.23    109.21 o 
   3   4   4       49.35       39.53      1.23 o 
   4   4   4        1.25        1.34      0.78 o 
   5   4   4      342.09      359.24     13.84 o 
   6   4   4      102.83      105.98      4.25 o 
   7   4   4        0.00       -0.10      0.97 o 
  -7   5   4        1.34       -0.25      1.22 o 
  -6   5   4       17.60       17.23      1.06 o 
  -5   5   4      179.96      181.84      5.06 o 
  -4   5   4     3080.06     3011.67     90.99 o 
  -3   5   4       74.86       72.90      2.46 o 
  -2   5   4      341.94      349.82     13.24 o 
  -1   5   4       99.70       96.56      6.28 o 
   0   5   4      324.86      362.13     11.49 o 
   1   5   4      312.17      316.71      9.52 o 
   2   5   4        6.55        6.06      0.76 o 
   3   5   4        0.75        0.59      0.86 o 
   4   5   4       55.99       51.73      3.23 o 
   5   5   4       29.87       30.79      1.93 o 
   6   5   4      101.91      108.13      4.55 o 
   7   5   4        0.04        0.97      1.08 o 
  -7   6   4       13.67       12.68      1.34 o 
  -6   6   4       23.72       24.39      1.11 o 
  -5   6   4       24.36       25.36      1.08 o 
  -4   6   4      103.58      104.99      3.28 o 
  -3   6   4       41.42       42.14      1.53 o 
  -2   6   4       63.67       63.62      4.35 o 
  -1   6   4        6.07        4.06      1.30 o 
   0   6   4      447.88      495.81     14.95 o 
   1   6   4      325.32      334.28      9.17 o 
   2   6   4      103.18       94.26      3.74 o 
   3   6   4       35.68       36.00      1.60 o 
   4   6   4        1.96        3.07      1.03 o 
   5   6   4       80.11       73.79      3.53 o 
   6   6   4      284.13      268.94     11.37 o 
  -6   7   4       77.16       83.38      2.63 o 
  -5   7   4       99.06       98.66      2.00 o 
  -4   7   4      282.52      301.69     11.14 o 
  -3   7   4       71.16       69.40      5.73 o 
  -2   7   4      311.05      309.79     29.99 o 
  -1   7   4      216.99      235.94     15.70 o 
   0   7   4        4.01        4.02      1.21 o 
   1   7   4        1.82        2.59      0.81 o 
   2   7   4     1027.05     1013.25     27.70 o 
   3   7   4        0.00        0.41      0.97 o 
   4   7   4       26.25       24.15      1.32 o 
   5   7   4        6.92        8.48      1.21 o 
   6   7   4       44.94       39.77      2.19 o 
  -6   8   4       77.31       81.37      2.06 o 
  -5   8   4       59.29       61.45      3.82 o 
  -4   8   4      140.35      142.57     11.70 o 
  -3   8   4      105.08      109.22      9.87 o 
  -2   8   4       90.20       94.67      4.80 o 
  -1   8   4       94.41       88.70      7.72 o 
   0   8   4      394.25      419.45     10.83 o 
   1   8   4      212.40      216.41      4.47 o 
   2   8   4      652.06      659.47     17.22 o 
   3   8   4      237.86      235.23      8.58 o 
   4   8   4       84.84       85.54      4.49 o 
   5   8   4        8.98        7.14      1.12 o 
   6   8   4        6.63        6.51      1.13 o 
  -5   9   4       40.95       40.23      2.39 o 
  -4   9   4       23.51       23.80      2.79 o 
  -3   9   4       28.10       27.17      2.48 o 
  -2   9   4     1111.28     1051.14     84.34 o 
  -1   9   4       30.20       24.77      3.58 o 
   0   9   4      139.80      142.11      6.82 o 
   1   9   4       16.86       17.59      1.21 o 
   2   9   4       13.93       15.92      0.95 o 
   3   9   4      390.87      384.59     13.97 o 
   4   9   4       14.48       14.45      1.08 o 
   5   9   4        6.87        4.68      1.20 o 
  -5  10   4       99.26       95.63      5.78 o 
  -4  10   4       64.04       61.70      8.24 o 
  -3  10   4       14.28       10.47      1.80 o 
  -2  10   4        0.23        0.74      1.43 o 
  -1  10   4       48.59       53.11      5.92 o 
   0  10   4        1.30        2.46      1.41 o 
   1  10   4        2.96        3.85      1.29 o 
   2  10   4       10.49       11.50      0.98 o 
   3  10   4       57.03       55.22      2.39 o 
   4  10   4       11.05       15.09      1.35 o 
  -4  11   4       52.28       56.92      4.56 o 
  -3  11   4       47.45       44.80      6.66 o 
  -2  11   4       14.15       14.08      2.11 o 
  -1  11   4      141.24      150.04     15.14 o 
   0  11   4       44.87       47.00      3.77 o 
   1  11   4      379.72      392.15     13.37 o 
   2  11   4        9.33       11.73      1.14 o 
   3  11   4       74.90       77.19      2.54 o 
  -2  12   4        1.90        0.97      2.04 o 
  -1  12   4       18.19       17.27      2.27 o 
   0  12   4       17.57       14.37      2.12 o 
   1  12   4      293.52      294.57      6.10 o 
   2  12   4        8.91        9.38      1.13 o 
  -7   1   5       47.68       58.18      1.20 o 
  -6   1   5      233.46      214.79      7.94 o 
  -5   1   5       17.73       19.29      0.92 o 
  -4   1   5      349.02      332.42     11.96 o 
  -3   1   5       15.38       14.16      0.94 o 
  -2   1   5      292.24      323.79     11.06 o 
  -1   1   5     1406.64     1375.46     52.40 o 
   0   1   5       12.07       19.59      1.19 o 
   1   1   5      132.59      128.45      1.18 o 
   2   1   5        0.23        0.35      0.75 o 
   3   1   5      571.59      586.64     14.41 o 
   4   1   5      219.02      226.80      5.03 o 
   5   1   5        2.00        2.62      0.89 o 
   6   1   5       63.24       67.17      2.94 o 
   7   1   5       51.99       58.60      2.47 o 
  -7   2   5       62.47       74.59      1.73 o 
  -6   2   5      137.07      115.93      5.40 o 
  -5   2   5       13.18       13.46      1.14 o 
  -4   2   5      115.62      109.01      4.48 o 
  -3   2   5      519.98      494.86     18.36 o 
  -2   2   5     1882.44     1925.02     49.29 o 
  -1   2   5       30.93       28.56      1.04 o 
   0   2   5        5.27        6.95      0.94 o 
   1   2   5      900.45      965.17     22.40 o 
   2   2   5        0.43        0.41      0.70 o 
   3   2   5      115.96      128.92      7.08 o 
   4   2   5      199.23      215.41      6.59 o 
   5   2   5        0.25        0.23      0.79 o 
   6   2   5      139.71      149.79      6.30 o 
   7   2   5       91.76      107.14      4.00 o 
  -7   3   5       11.41       11.17      1.47 o 
  -6   3   5        5.60        3.82      0.99 o 
  -5   3   5       14.93       14.24      1.01 o 
  -4   3   5       40.86       35.66      1.01 o 
  -3   3   5       27.81       24.50      1.54 o 
  -2   3   5      429.69      436.29     15.57 o 
  -1   3   5       10.25        6.00      0.97 o 
   0   3   5     1175.15     1316.62     16.14 o 
   1   3   5      279.07      309.76      6.16 o 
   2   3   5     4631.40     4800.51    138.41 o 
   3   3   5      211.68      215.46      6.75 o 
   4   3   5       44.49       43.37      1.43 o 
   5   3   5        2.10        3.51      0.79 o 
   6   3   5       63.98       62.98      2.13 o 
   7   3   5       23.67       23.05      1.23 o 
  -7   4   5        2.98        4.17      1.20 o 
  -6   4   5       44.07       48.29      2.43 o 
  -5   4   5      169.24      165.97      5.14 o 
  -4   4   5     1667.39     1591.67     86.77 o 
  -3   4   5      608.68      608.62     27.09 o 
  -2   4   5       65.26       64.45      2.17 o 
  -1   4   5      121.31      104.38      2.82 o 
   0   4   5      433.40      506.30     15.43 o 
   1   4   5       30.20       34.98      1.21 o 
   2   4   5      715.51      714.37     18.39 o 
   3   4   5      298.70      308.78      9.92 o 
   4   4   5       15.89       15.56      0.85 o 
   5   4   5      120.08      121.69      5.84 o 
   6   4   5       70.14       66.58      3.45 o 
   7   4   5       72.87       66.07      2.16 o 
  -7   5   5        0.47        1.69      1.18 o 
  -6   5   5        8.97        9.47      1.01 o 
  -5   5   5        0.06       -0.20      0.99 o 
  -4   5   5      964.55      971.44     34.68 o 
  -3   5   5      395.17      368.66     23.65 o 
  -2   5   5      337.52      339.44     14.96 o 
  -1   5   5       27.98       29.16      1.06 o 
   0   5   5      119.64      102.39      3.25 o 
   1   5   5      104.64      102.46      3.16 o 
   2   5   5       29.77       34.08      1.22 o 
   3   5   5      960.61      945.96     35.37 o 
   4   5   5       15.06       14.59      0.99 o 
   5   5   5        0.00        0.62      0.98 o 
   6   5   5       11.75       11.02      1.76 o 
  -6   6   5        2.86        3.23      1.10 o 
  -5   6   5      283.70      283.77      9.12 o 
  -4   6   5      686.22      716.09     32.00 o 
  -3   6   5        6.13        5.07      0.98 o 
  -2   6   5      115.02      120.86      8.11 o 
  -1   6   5       20.25       16.95      1.18 o 
   0   6   5      914.10      941.77     30.10 o 
   1   6   5       20.53       23.00      1.08 o 
   2   6   5       41.05       40.95      1.25 o 
   3   6   5      318.78      310.48     12.57 o 
   4   6   5        0.58       -0.13      1.01 o 
   5   6   5      177.44      180.42      6.80 o 
   6   6   5        5.47        4.74      1.21 o 
  -6   7   5       43.72       49.44      1.98 o 
  -5   7   5       38.02       43.94      1.54 o 
  -4   7   5       55.40       55.24      2.61 o 
  -3   7   5        0.31        0.34      1.43 o 
  -2   7   5       40.47       42.89      2.55 o 
  -1   7   5       22.41       36.00      1.41 o 
   0   7   5      142.11      147.40      4.22 o 
   1   7   5        2.03        1.84      1.07 o 
   2   7   5        6.15        6.00      0.87 o 
   3   7   5      423.36      432.61     16.93 o 
   4   7   5       17.18       19.93      1.08 o 
   5   7   5        6.01        6.64      1.13 o 
   6   7   5      129.89      122.26      5.70 o 
  -5   8   5      154.66      163.31      7.24 o 
  -4   8   5       23.35       21.55      2.58 o 
  -3   8   5       27.35       24.81      1.36 o 
  -2   8   5      110.17      109.35      6.67 o 
  -1   8   5        1.18        0.13      1.47 o 
   0   8   5      283.96      302.90     13.51 o 
   1   8   5       18.63       21.54      1.25 o 
   2   8   5      189.14      193.37      4.38 o 
   3   8   5       21.45       21.29      1.12 o 
   4   8   5        0.01       -0.51      0.87 o 
   5   8   5       14.20       15.09      1.23 o 
  -5   9   5       18.51       23.99      2.09 o 
  -4   9   5        2.88        3.37      1.76 o 
  -3   9   5      113.91      112.38     10.71 o 
  -2   9   5       26.89       22.68      1.84 o 
  -1   9   5      526.23      516.91     36.05 o 
   0   9   5       44.60       44.59      1.94 o 
   1   9   5        0.61        1.60      1.16 o 
   2   9   5       13.08       12.73      0.94 o 
   3   9   5        0.95        0.56      1.09 o 
   4   9   5      126.27      121.80      6.09 o 
   5   9   5       23.48       27.10      1.32 o 
  -4  10   5       13.88       10.02      1.50 o 
  -3  10   5      127.15      118.27      7.94 o 
  -2  10   5       41.09       34.42      1.72 o 
  -1  10   5       27.90       27.34      1.37 o 
   0  10   5       35.46       35.04      1.43 o 
   1  10   5       23.33       23.05      1.35 o 
   2  10   5        6.38        6.96      0.85 o 
   3  10   5       36.82       41.79      1.39 o 
   4  10   5       62.73       61.90      2.43 o 
  -3  11   5       12.09       12.39      1.48 o 
  -2  11   5       53.66       52.36      7.42 o 
  -1  11   5        0.52        0.55      1.47 o 
   0  11   5        7.56        4.75      1.47 o 
   1  11   5        5.80        7.15      1.79 o 
   2  11   5       22.98       21.49      1.11 o 
   3  11   5       20.29       23.05      1.14 o 
  -1  12   5      135.16      133.46      5.16 o 
   0  12   5       24.80       21.75      1.82 o 
   1  12   5      213.91      225.49      5.63 o 
  -7   0   6      104.60      108.43     11.11 o 
  -6   0   6       91.22       69.00      4.73 o 
  -5   0   6      596.69      475.45     52.08 o 
  -4   0   6      369.18      373.82     28.66 o 
  -3   0   6      172.14      173.65     13.81 o 
  -2   0   6      161.65      145.07      8.92 o 
  -1   0   6      206.00      209.48      5.19 o 
   0   0   6       34.30       40.90      1.57 o 
   1   0   6       89.31       95.70      1.36 o 
   2   0   6      199.46      218.81     13.78 o 
   3   0   6      521.86      501.91     43.03 o 
   4   0   6      648.33      675.33     36.25 o 
   5   0   6      566.61      610.03     36.18 o 
   6   0   6        2.71        4.64      1.09 o 
   7   0   6       19.86       19.40      1.55 o 
  -7   1   6       17.16       16.60      1.29 o 
  -6   1   6      130.11      113.36      4.56 o 
  -5   1   6       49.68       43.36      2.99 o 
  -4   1   6      252.68      231.95     11.37 o 
  -3   1   6       77.67       80.74      3.95 o 
  -2   1   6      291.22      338.65     11.35 o 
  -1   1   6      380.63      415.20      7.77 o 
   0   1   6        3.62        1.44      1.01 o 
   1   1   6     1655.84     1776.12     21.62 o 
   2   1   6      297.78      284.76      7.92 o 
   3   1   6       29.14       29.95      1.56 o 
   4   1   6       10.51       10.48      0.71 o 
   5   1   6      208.90      214.65      7.19 o 
   6   1   6        4.19        3.92      0.87 o 
   7   1   6       10.66        9.43      0.92 o 
  -7   2   6       13.90       10.19      1.30 o 
  -6   2   6        6.77        7.55      1.10 o 
  -5   2   6      105.65       98.70      4.46 o 
  -4   2   6        1.22        1.97      0.83 o 
  -3   2   6       38.99       37.38      2.10 o 
  -2   2   6        1.86        3.60      1.08 o 
  -1   2   6     1056.58     1094.80     30.78 o 
   0   2   6        0.00       -0.18      0.79 o 
   1   2   6      764.25      811.82     10.11 o 
   2   2   6       42.91       38.04      0.86 o 
   3   2   6      149.52      147.09      4.28 o 
   4   2   6        5.08        5.79      0.81 o 
   5   2   6      101.72      110.06      4.75 o 
   6   2   6        1.23        1.18      0.92 o 
   7   2   6       42.78       51.32      2.49 o 
  -7   3   6        0.74        0.47      1.10 o 
  -6   3   6        7.51        7.29      1.00 o 
  -5   3   6        1.73        1.86      1.12 o 
  -4   3   6       14.93       16.72      0.87 o 
  -3   3   6      537.77      502.55     21.19 o 
  -2   3   6       21.98       20.37      0.93 o 
  -1   3   6       45.80       42.94      1.21 o 
   0   3   6      193.19      209.65      1.83 o 
   1   3   6       59.14       51.21      1.71 o 
   2   3   6     1098.34     1140.17     31.66 o 
   3   3   6      106.09      106.31      4.37 o 
   4   3   6       27.01       29.19      1.10 o 
   5   3   6        5.62        6.51      1.16 o 
   6   3   6       24.92       25.29      1.09 o 
  -7   4   6      210.71      218.96      5.27 o 
  -6   4   6       62.12       59.80      2.17 o 
  -5   4   6      299.44      299.54     11.02 o 
  -4   4   6      246.86      252.80     13.09 o 
  -3   4   6      346.99      342.34     18.24 o 
  -2   4   6        1.14        1.78      0.83 o 
  -1   4   6       81.64       86.39      1.58 o 
   0   4   6       56.26       60.93      2.11 o 
   1   4   6        0.88        0.34      0.98 o 
   2   4   6      507.03      517.32     13.29 o 
   3   4   6       78.62       80.86      4.16 o 
   4   4   6        1.43        1.32      0.96 o 
   5   4   6        6.39        7.65      0.88 o 
   6   4   6       30.21       29.77      1.26 o 
  -6   5   6        3.38        3.31      1.10 o 
  -5   5   6      182.68      188.33      8.65 o 
  -4   5   6        0.41        0.08      1.31 o 
  -3   5   6      992.10      990.46     57.83 o 
  -2   5   6      140.52      149.65      5.70 o 
  -1   5   6       17.04       16.92      0.93 o 
   0   5   6     1414.22     1432.69     26.68 o 
   1   5   6      252.07      262.75      8.56 o 
   2   5   6        1.90        1.48      0.78 o 
   3   5   6        4.92        6.66      0.84 o 
   4   5   6        2.26        2.57      1.13 o 
   5   5   6        0.07       -0.13      0.86 o 
   6   5   6        3.42        2.96      0.91 o 
  -6   6   6       18.03       18.26      1.17 o 
  -5   6   6       55.64       60.41      3.03 o 
  -4   6   6      800.87      812.67     38.34 o 
  -3   6   6     1175.35     1254.00     73.22 o 
  -2   6   6       30.52       29.73      1.61 o 
  -1   6   6      115.59      119.78      4.11 o 
   0   6   6        0.05        0.19      0.96 o 
   1   6   6       84.59       89.90      3.76 o 
   2   6   6      237.42      237.22      5.33 o 
   3   6   6     2734.51     2777.75     95.59 o 
   4   6   6        2.92        2.37      0.84 o 
   5   6   6      100.16      100.38      3.67 o 
   6   6   6       31.50       30.21      1.28 o 
  -6   7   6        2.78        4.16      1.31 o 
  -5   7   6        6.09        5.65      1.47 o 
  -4   7   6      294.45      309.13     14.05 o 
  -3   7   6       57.29       59.12      6.11 o 
  -2   7   6        0.09       -0.53      1.45 o 
  -1   7   6      279.69      254.68      8.51 o 
   0   7   6      583.51      566.53     18.05 o 
   1   7   6       52.89       49.88      2.42 o 
   2   7   6       54.11       56.23      1.19 o 
   3   7   6       43.89       42.50      1.46 o 
   4   7   6       37.25       35.72      1.13 o 
   5   7   6        0.60        1.90      1.09 o 
  -5   8   6       30.27       32.22      2.31 o 
  -4   8   6      269.71      298.20     31.33 o 
  -3   8   6      288.29      292.23     25.64 o 
  -2   8   6       39.16       33.97      2.17 o 
  -1   8   6      100.59       87.74      8.06 o 
   0   8   6        0.01        0.22      1.44 o 
   1   8   6      322.46      332.83     10.52 o 
   2   8   6       17.81       19.31      1.08 o 
   3   8   6        0.07        0.32      0.87 o 
   4   8   6       11.29        9.54      1.01 o 
   5   8   6        7.53        7.06      1.20 o 
  -4   9   6       46.24       50.36      5.90 o 
  -3   9   6        1.64        1.21      1.61 o 
  -2   9   6       17.73       17.49      2.39 o 
  -1   9   6        0.01        1.20      1.41 o 
   0   9   6       89.68       97.11      5.28 o 
   1   9   6       90.51       88.34      3.33 o 
   2   9   6      469.40      472.10     12.65 o 
   3   9   6        4.54        5.24      1.04 o 
   4   9   6      115.61      111.33      4.19 o 
  -4  10   6       27.41       28.59      5.68 o 
  -3  10   6       18.93       20.40      1.78 o 
  -2  10   6        2.91        4.42      2.07 o 
  -1  10   6       53.63       50.67      3.60 o 
   0  10   6        7.28        9.07      1.25 o 
   1  10   6       79.46       77.59      1.94 o 
   2  10   6       46.51       46.41      1.20 o 
   3  10   6        2.42        1.97      1.30 o 
  -2  11   6       27.97       31.28      3.67 o 
  -1  11   6       21.66       21.18      2.16 o 
   0  11   6       17.22       18.52      1.79 o 
   1  11   6       26.44       31.46      2.16 o 
   2  11   6        2.47        1.69      1.18 o 
  -7   1   7       12.64       14.96      1.24 o 
  -6   1   7      103.15       97.59      3.75 o 
  -5   1   7       11.18       12.94      0.91 o 
  -4   1   7      108.18      110.62      5.42 o 
  -3   1   7        1.74       -0.15      0.95 o 
  -2   1   7       81.09       86.92      4.16 o 
  -1   1   7        1.72        3.20      0.83 o 
   0   1   7      666.51      657.73      5.65 o 
   1   1   7      195.81      201.29      3.07 o 
   2   1   7      235.43      225.44      7.12 o 
   3   1   7       11.43       11.54      0.92 o 
   4   1   7       70.41       75.65      2.83 o 
   5   1   7       62.54       68.95      2.47 o 
   6   1   7       11.25       12.91      1.00 o 
  -7   2   7       18.20       19.79      1.32 o 
  -6   2   7       47.39       47.72      2.47 o 
  -5   2   7       97.39       89.04      3.99 o 
  -4   2   7       98.75       90.03      5.07 o 
  -3   2   7      112.22      108.51      5.51 o 
  -2   2   7      672.83      700.21     25.94 o 
  -1   2   7      474.68      465.07     12.03 o 
   0   2   7      142.23      136.65      1.39 o 
   1   2   7      337.34      368.13      2.56 o 
   2   2   7        7.23        7.60      0.75 o 
   3   2   7       25.22       23.89      1.26 o 
   4   2   7       19.88       19.66      1.09 o 
   5   2   7        0.27       -0.71      0.83 o 
   6   2   7       15.30       13.82      1.22 o 
  -6   3   7       15.55       19.23      1.45 o 
  -5   3   7       44.90       48.49      2.36 o 
  -4   3   7      259.64      267.65     14.66 o 
  -3   3   7     1656.54     1658.33     87.55 o 
  -2   3   7      606.42      586.43     19.70 o 
  -1   3   7     1179.92     1260.02     52.74 o 
   0   3   7      969.91     1005.34      9.63 o 
   1   3   7      177.46      190.52      4.94 o 
   2   3   7        4.92        8.18      2.13 o 
   3   3   7       34.93       35.15      1.56 o 
   4   3   7      172.47      177.34      7.69 o 
   5   3   7      111.75      113.43      4.19 o 
   6   3   7        4.59        4.15      1.00 o 
  -6   4   7       34.89       56.47      2.61 o 
  -5   4   7        3.33        3.50      1.10 o 
  -4   4   7       11.40       11.29      1.00 o 
  -3   4   7      271.98      268.69     14.98 o 
  -2   4   7        3.89        4.45      1.00 o 
  -1   4   7      112.88      117.00      1.65 o 
   0   4   7        0.97        1.22      0.83 o 
   1   4   7       19.83       19.95      1.13 o 
   2   4   7      135.49      136.88      4.25 o 
   3   4   7      435.38      457.77     20.49 o 
   4   4   7      145.20      144.56      6.19 o 
   5   4   7        0.41       -0.17      0.84 o 
   6   4   7        2.53        3.29      0.97 o 
  -6   5   7       49.81       52.19      2.43 o 
  -5   5   7       55.58       56.70      2.68 o 
  -4   5   7       95.46       93.43      5.15 o 
  -3   5   7      422.27      451.67     23.28 o 
  -2   5   7        0.42        0.92      1.05 o 
  -1   5   7       37.13       37.06      0.97 o 
   0   5   7       49.70       54.62      1.11 o 
   1   5   7        0.20        0.15      0.95 o 
   2   5   7        8.94        8.37      0.86 o 
   3   5   7     1129.41     1141.27     48.71 o 
   4   5   7      194.80      190.48      7.57 o 
   5   5   7       12.74       14.49      1.06 o 
   6   5   7       21.68       24.98      1.43 o 
  -6   6   7       18.29       20.17      1.44 o 
  -5   6   7      186.60      213.76      9.57 o 
  -4   6   7      193.11      197.24     11.02 o 
  -3   6   7     1160.14     1227.43     62.86 o 
  -2   6   7       52.37       49.26      1.58 o 
  -1   6   7       17.84       17.65      1.30 o 
   0   6   7        1.49        1.16      0.90 o 
   1   6   7       71.22       69.25      2.61 o 
   2   6   7      311.43      325.09     11.85 o 
   3   6   7       95.24       99.53      2.97 o 
   4   6   7       74.31       72.00      3.04 o 
   5   6   7        3.68        4.40      0.97 o 
  -5   7   7       63.26       70.37      3.45 o 
  -4   7   7       83.01       84.58      3.41 o 
  -3   7   7        0.07        0.94      1.80 o 
  -2   7   7       75.17       69.94      4.59 o 
  -1   7   7      152.30      141.87      8.17 o 
   0   7   7      181.55      163.30      5.48 o 
   1   7   7       15.71       15.36      1.01 o 
   2   7   7      275.40      276.21      6.99 o 
   3   7   7       14.94       13.06      0.80 o 
   4   7   7        3.75        4.27      1.04 o 
   5   7   7        5.21        5.61      0.94 o 
  -5   8   7        0.23        1.55      2.11 o 
  -4   8   7        0.52        1.81      1.69 o 
  -3   8   7      100.44      107.22      6.26 o 
  -2   8   7        0.01        1.09      1.25 o 
  -1   8   7      253.47      226.40      9.48 o 
   0   8   7       19.91       16.61      1.16 o 
   1   8   7       33.66       32.72      1.88 o 
   2   8   7       61.46       60.43      1.86 o 
   3   8   7        4.80        4.64      0.99 o 
   4   8   7        0.65        0.12      0.97 o 
  -4   9   7       17.50       25.48      2.12 o 
  -3   9   7       58.94       61.37      5.23 o 
  -2   9   7       41.08       41.73      4.37 o 
  -1   9   7       30.48       34.31      1.53 o 
   0   9   7       24.50       23.95      1.48 o 
   1   9   7      143.81      136.47      2.98 o 
   2   9   7       64.18       71.30      1.79 o 
   3   9   7        8.64        8.25      1.13 o 
  -3  10   7       82.19       80.44      9.20 o 
  -2  10   7       18.38       22.12      5.46 o 
  -1  10   7       39.34       39.15      3.67 o 
   0  10   7       56.68       53.53      3.39 o 
   1  10   7      111.81      117.73      4.13 o 
   2  10   7       80.06       82.48      1.85 o 
  -1  11   7        5.76        4.00      2.48 o 
   0  11   7       10.05        7.60      1.76 o 
   1  11   7        0.31        0.24      1.25 o 
  -6   0   8       35.05       31.36      3.20 o 
  -5   0   8       62.78       68.09      8.29 o 
  -4   0   8      116.52      118.07     15.45 o 
  -3   0   8      150.11      151.12     13.24 o 
  -2   0   8      215.53      215.89     18.91 o 
  -1   0   8      128.42      123.67      6.73 o 
   0   0   8      120.16      115.80      3.30 o 
   1   0   8        0.27        0.67      0.88 o 
   2   0   8      229.60      234.32     17.59 o 
   3   0   8       34.99       34.95      4.61 o 
   4   0   8        6.45        6.34      1.46 o 
   5   0   8      263.68      284.07     29.31 o 
   6   0   8        0.33       -0.07      1.68 o 
  -6   1   8       80.91       84.15      4.01 o 
  -5   1   8      324.22      281.47     14.20 o 
  -4   1   8       35.82       26.93      2.08 o 
  -3   1   8       17.33       18.66      1.09 o 
  -2   1   8      408.10      410.98     17.21 o 
  -1   1   8        3.74        3.82      0.87 o 
   0   1   8        1.81        2.06      0.82 o 
   1   1   8       27.78       31.87      0.78 o 
   2   1   8      707.27      738.26     21.37 o 
   3   1   8       17.27       17.77      1.73 o 
   4   1   8       24.43       22.98      1.32 o 
   5   1   8        9.73        8.68      1.67 o 
   6   1   8        1.14        3.47      1.19 o 
  -6   2   8      104.34      104.35      6.13 o 
  -5   2   8      184.62      171.24     10.01 o 
  -4   2   8       14.36       18.84      1.00 o 
  -3   2   8      164.08      162.45      6.38 o 
  -2   2   8       10.39       11.16      1.04 o 
  -1   2   8       49.14       54.18      2.21 o 
   0   2   8       11.51       10.96      0.81 o 
   1   2   8       79.75       86.67      1.24 o 
   2   2   8      121.59      121.75      4.59 o 
   3   2   8        1.61        1.47      1.04 o 
   4   2   8        7.72        8.83      0.95 o 
   5   2   8       30.32       34.00      1.85 o 
   6   2   8      109.05      104.47      5.00 o 
  -6   3   8       21.98       21.37      1.38 o 
  -5   3   8       13.48       12.85      0.91 o 
  -4   3   8      122.86      125.74      8.07 o 
  -3   3   8      421.39      434.81     21.39 o 
  -2   3   8      574.61      577.11     28.70 o 
  -1   3   8      167.34      185.37      2.41 o 
   0   3   8      100.28      102.72      1.36 o 
   1   3   8       12.94       13.93      0.93 o 
   2   3   8       18.62       17.17      0.92 o 
   3   3   8       12.31       12.30      1.00 o 
   4   3   8      248.08      266.65     14.50 o 
   5   3   8        3.39        2.16      1.22 o 
  -6   4   8       71.76       78.37      3.16 o 
  -5   4   8       15.90       18.17      1.15 o 
  -4   4   8       70.71       69.56      5.49 o 
  -3   4   8      267.29      283.09     16.20 o 
  -2   4   8      415.90      402.38     28.11 o 
  -1   4   8       47.38       48.39      1.16 o 
   0   4   8        9.69       11.12      0.85 o 
   1   4   8       69.36       73.64      1.56 o 
   2   4   8       14.60       14.94      0.90 o 
   3   4   8      116.51      115.24      5.09 o 
   4   4   8      680.34      701.49     38.36 o 
   5   4   8        9.55        7.31      1.82 o 
  -5   5   8        6.44        5.88      1.20 o 
  -4   5   8      148.88      155.73      7.55 o 
  -3   5   8       73.92       73.64      4.61 o 
  -2   5   8        8.04        8.86      1.15 o 
  -1   5   8      101.98      105.81      1.73 o 
   0   5   8       95.33       85.24      2.41 o 
   1   5   8      121.67      126.35      3.96 o 
   2   5   8       53.52       55.08      2.26 o 
   3   5   8      752.12      724.66     30.27 o 
   4   5   8      403.19      377.10     26.04 o 
   5   5   8        1.97        0.50      0.97 o 
  -5   6   8      102.24      106.60      5.24 o 
  -4   6   8      169.87      189.12      8.80 o 
  -3   6   8        4.65        5.03      1.34 o 
  -2   6   8      172.76      179.85      4.75 o 
  -1   6   8       37.00       32.70      1.29 o 
   0   6   8      193.72      169.93      5.25 o 
   1   6   8        0.00       -0.23      1.04 o 
   2   6   8       65.42       67.39      3.72 o 
   3   6   8        0.79        0.68      0.84 o 
   4   6   8       27.77       27.15      1.21 o 
   5   6   8        1.52        1.54      0.94 o 
  -5   7   8       29.14       31.93      1.63 o 
  -4   7   8       69.71       76.24      3.98 o 
  -3   7   8      176.11      184.72      9.05 o 
  -2   7   8       16.97       18.68      2.29 o 
  -1   7   8      100.77      101.31      6.88 o 
   0   7   8       34.97       31.71      1.38 o 
   1   7   8       44.86       45.46      1.65 o 
   2   7   8        7.99        7.20      0.85 o 
   3   7   8        0.30        1.78      0.99 o 
   4   7   8       87.64       72.37      3.46 o 
  -4   8   8        2.19        1.65      1.70 o 
  -3   8   8      232.01      237.03     11.50 o 
  -2   8   8      304.86      332.84     24.23 o 
  -1   8   8        8.86        6.39      1.26 o 
   0   8   8      305.20      277.21     12.37 o 
   1   8   8       22.29       23.29      2.42 o 
   2   8   8       12.27        9.89      1.15 o 
   3   8   8      182.06      173.61      5.52 o 
  -3   9   8      146.21      155.23     16.55 o 
  -2   9   8       55.35       49.87      5.25 o 
  -1   9   8       85.97       91.49      5.64 o 
   0   9   8        0.48        1.48      1.45 o 
   1   9   8      102.94      101.65      4.10 o 
   2   9   8        5.25        4.52      1.20 o 
   3   9   8       39.40       35.28      2.31 o 
  -2  10   8        2.69        2.70      2.03 o 
  -1  10   8        8.28        6.44      1.75 o 
   0  10   8        8.06        4.22      1.50 o 
   1  10   8        0.61        1.27      1.87 o 
  -6   1   9       10.93        8.08      1.12 o 
  -5   1   9        0.63       -0.49      1.10 o 
  -4   1   9      312.55      296.05     17.91 o 
  -3   1   9       13.00       13.02      1.21 o 
  -2   1   9      677.78      705.41     36.76 o 
  -1   1   9       35.98       38.13      1.27 o 
   0   1   9       32.17       34.05      1.12 o 
   1   1   9      186.65      185.12      2.33 o 
   2   1   9      188.45      186.90      5.22 o 
   3   1   9        5.85        5.15      0.89 o 
   4   1   9       26.79       27.87      1.36 o 
   5   1   9      114.73      116.68      8.11 o 
  -6   2   9       51.71       56.61      2.34 o 
  -5   2   9       11.42        8.62      1.20 o 
  -4   2   9       26.16       22.37      1.78 o 
  -3   2   9        2.11        0.90      1.12 o 
  -2   2   9      227.32      238.20     13.29 o 
  -1   2   9        6.31        5.13      0.98 o 
   0   2   9      169.60      176.22      1.75 o 
   1   2   9       38.91       39.91      1.30 o 
   2   2   9       65.12       65.43      1.95 o 
   3   2   9       86.07       84.70      4.24 o 
   4   2   9       90.01       91.75      6.15 o 
   5   2   9       60.80       61.52      4.40 o 
  -5   3   9        0.45        0.79      1.19 o 
  -4   3   9       83.65       78.05      3.63 o 
  -3   3   9      296.56      308.04     16.37 o 
  -2   3   9      677.92      711.93     33.08 o 
  -1   3   9        6.90        8.67      1.15 o 
   0   3   9      205.64      226.97      2.94 o 
   1   3   9      127.57      129.77      2.85 o 
   2   3   9       49.53       46.85      1.44 o 
   3   3   9      191.65      189.86     10.47 o 
   4   3   9        5.02        4.92      1.35 o 
   5   3   9        5.72        6.14      1.07 o 
  -5   4   9       30.39       30.52      1.23 o 
  -4   4   9       51.48       51.19      2.28 o 
  -3   4   9       16.66       17.56      1.09 o 
  -2   4   9       42.75       45.47      2.92 o 
  -1   4   9        5.26        7.23      1.04 o 
   0   4   9        3.50        3.44      0.97 o 
   1   4   9        7.13        6.47      1.16 o 
   2   4   9       10.59       11.37      1.05 o 
   3   4   9       12.90       10.99      1.06 o 
   4   4   9      304.88      303.81     21.79 o 
   5   4   9       71.36       66.67      5.31 o 
  -5   5   9       36.92       40.67      3.19 o 
  -4   5   9       45.78       48.66      2.27 o 
  -3   5   9      121.28      121.85      6.05 o 
  -2   5   9        3.91        3.35      1.03 o 
  -1   5   9        5.59        5.87      0.81 o 
   0   5   9      230.56      223.81      6.26 o 
   1   5   9      306.94      304.37      7.28 o 
   2   5   9       22.90       18.31      0.90 o 
   3   5   9      148.80      152.36      9.07 o 
   4   5   9       39.40       42.88      2.18 o 
  -4   6   9      117.15      117.66      7.27 o 
  -3   6   9        2.36        2.48      1.14 o 
  -2   6   9        0.50        0.91      1.08 o 
  -1   6   9       78.40       82.79      2.97 o 
   0   6   9       35.40       28.99      1.15 o 
   1   6   9      474.44      466.11     18.48 o 
   2   6   9       88.68       87.22      3.17 o 
   3   6   9       56.24       49.24      3.25 o 
   4   6   9      173.65      148.27      9.78 o 
  -4   7   9       13.56       14.07      1.27 o 
  -3   7   9      593.37      643.64     30.42 o 
  -2   7   9       38.54       42.39      2.34 o 
  -1   7   9       81.22       73.56      6.19 o 
   0   7   9        3.56        3.13      1.33 o 
   1   7   9        6.27        5.21      1.34 o 
   2   7   9        9.44        9.40      1.15 o 
   3   7   9       41.32       37.22      2.11 o 
  -3   8   9       37.35       35.38      2.55 o 
  -2   8   9      443.93      466.43     16.85 o 
  -1   8   9       43.55       43.00      1.64 o 
   0   8   9       16.92       17.33      1.25 o 
   1   8   9       17.11       15.52      1.26 o 
   2   8   9        4.34        4.53      1.11 o 
  -2   9   9      105.31       97.14     13.79 o 
  -1   9   9        0.65        2.79      1.66 o 
   0   9   9       12.05       10.55      3.87 o 
   1   9   9        7.67        5.43      1.12 o 
  -5   0  10        1.96        4.53      1.66 o 
  -4   0  10       94.48      103.16      9.80 o 
  -3   0  10      218.02      219.93     27.39 o 
  -2   0  10      105.49       97.46      9.63 o 
  -1   0  10       14.04       13.43      1.40 o 
   0   0  10      153.79      155.17      3.24 o 
   1   0  10        6.55        8.26      1.46 o 
   2   0  10      247.85      238.98     12.07 o 
   3   0  10       86.76       79.48      5.85 o 
   4   0  10       99.90       99.17      7.98 o 
  -5   1  10        0.04       -0.07      1.09 o 
  -4   1  10       13.04       11.23      1.46 o 
  -3   1  10       56.83       58.21      3.67 o 
  -2   1  10      173.72      172.35      6.37 o 
  -1   1  10     1214.60     1261.63     47.28 o 
   0   1  10       41.08       39.41      0.93 o 
   1   1  10        0.82        1.80      0.72 o 
   2   1  10        4.22        5.61      1.11 o 
   3   1  10       17.58       18.64      1.08 o 
   4   1  10       18.52       19.23      1.94 o 
  -5   2  10        9.74       11.66      1.14 o 
  -4   2  10        1.00        0.93      1.02 o 
  -3   2  10        0.26       -0.23      0.93 o 
  -2   2  10      681.47      689.61     37.01 o 
  -1   2  10      375.78      369.46     10.35 o 
   0   2  10        2.47        2.58      0.88 o 
   1   2  10       79.88       79.14      1.22 o 
   2   2  10       10.07        7.99      0.90 o 
   3   2  10       29.39       27.86      1.68 o 
   4   2  10       57.35       54.90      4.32 o 
  -5   3  10      246.23      285.64      7.89 o 
  -4   3  10       90.01       82.47      3.83 o 
  -3   3  10      204.25      200.07     13.37 o 
  -2   3  10       29.14       29.44      1.07 o 
  -1   3  10        0.15        0.13      0.94 o 
   0   3  10        0.07        0.32      0.88 o 
   1   3  10       78.30       81.88      2.53 o 
   2   3  10       44.19       41.26      1.91 o 
   3   3  10      103.48      105.80      4.43 o 
   4   3  10       74.30       74.53      5.75 o 
  -4   4  10       34.56       35.36      1.77 o 
  -3   4  10       26.56       27.59      1.86 o 
  -2   4  10      110.52      110.68      4.75 o 
  -1   4  10       46.73       44.91      1.05 o 
   0   4  10       79.44       81.82      2.08 o 
   1   4  10        4.91        3.92      0.86 o 
   2   4  10      127.52      125.53      4.94 o 
   3   4  10      161.24      163.60      8.97 o 
   4   4  10        4.50        2.44      1.14 o 
  -4   5  10       96.63      103.80      5.26 o 
  -3   5  10       18.24       17.94      1.26 o 
  -2   5  10      152.47      162.13      4.18 o 
  -1   5  10       52.06       52.80      1.08 o 
   0   5  10      195.43      198.57      7.10 o 
   1   5  10       75.98       72.64      1.86 o 
   2   5  10        3.19        4.62      0.98 o 
   3   5  10       52.92       46.56      2.18 o 
  -3   6  10       15.45       15.93      1.19 o 
  -2   6  10        1.98        2.55      1.18 o 
  -1   6  10      101.59       99.19      3.61 o 
   0   6  10      143.98      134.71      6.46 o 
   1   6  10      148.91      137.48      4.53 o 
   2   6  10        9.47        8.65      1.06 o 
   3   6  10       46.22       37.41      1.74 o 
  -3   7  10        1.07        0.23      1.73 o 
  -2   7  10       90.33       91.34      4.97 o 
  -1   7  10       11.86       10.80      1.47 o 
   0   7  10        0.25        0.43      1.18 o 
   1   7  10        2.21        4.25      1.04 o 
   2   7  10        2.82        0.87      0.99 o 
  -1   8  10       13.99       10.67      1.34 o 
   0   8  10        1.87       -0.47      1.44 o 
  -4   1  11        0.78        0.76      1.03 o 
  -3   1  11        3.57        2.76      1.30 o 
  -2   1  11        4.47        3.79      1.07 o 
  -1   1  11       44.07       41.98      1.11 o 
   0   1  11        1.44        1.67      0.82 o 
   1   1  11        6.61        5.73      0.85 o 
   2   1  11        8.46        6.83      1.06 o 
   3   1  11        1.40        2.37      1.11 o 
  -4   2  11      161.33      156.25      7.54 o 
  -3   2  11       21.71       21.48      1.78 o 
  -2   2  11       35.12       34.68      1.23 o 
  -1   2  11      270.17      270.71      2.51 o 
   0   2  11        7.04        6.61      0.89 o 
   1   2  11       10.43       10.35      0.96 o 
   2   2  11        0.90        1.02      1.04 o 
   3   2  11      169.47      162.37     11.54 o 
  -4   3  11       92.79       88.88      3.35 o 
  -3   3  11        0.02       -0.84      1.30 o 
  -2   3  11        8.24       11.15      1.34 o 
  -1   3  11        2.26        2.99      0.97 o 
   0   3  11       13.83       14.41      1.07 o 
   1   3  11       79.68       77.42      2.50 o 
   2   3  11        0.72       -0.07      0.99 o 
   3   3  11       16.03       14.51      1.16 o 
  -3   4  11        0.85        0.73      1.20 o 
  -2   4  11        0.64        1.10      0.93 o 
  -1   4  11        0.32        1.73      1.19 o 
   0   4  11       24.73       25.52      1.56 o 
   1   4  11      240.22      226.80      5.21 o 
   2   4  11       24.08       22.86      1.82 o 
  -3   5  11      136.66      130.72      4.43 o 
  -2   5  11       28.13       30.70      1.62 o 
  -1   5  11        1.83        1.96      1.11 o 
   0   5  11       11.10       11.33      1.23 o 
   1   5  11        1.22       -0.50      1.05 o 
   2   5  11        3.97        4.61      1.32 o 
  -2   6  11       51.61       48.58      1.81 o 
  -1   6  11        0.85        0.58      1.19 o 
   0   6  11       13.07       12.53      1.22 o 
   1   6  11       48.31       41.04      1.84 o 
  -3   0  12      209.65      213.53     24.16 o 
  -2   0  12       39.02       42.72      4.06 o 
  -1   0  12     1345.63     1294.51     75.78 o 
   0   0  12      866.15      848.89      5.77 o 
   1   0  12       19.44       19.13      1.39 o 
   2   0  12       98.76       94.76      7.79 o 
  -3   1  12        3.66        4.57      1.37 o 
  -2   1  12       92.99       95.93      2.79 o 
  -1   1  12       71.51       66.42      1.22 o 
   0   1  12      141.09      146.54      1.82 o 
   1   1  12        3.85        3.42      0.97 o 
   2   1  12       53.03       50.12      2.96 o 
  -2   2  12      103.74      104.37      4.08 o 
  -1   2  12        6.37        4.67      1.01 o 
   0   2  12       23.75       22.97      1.10 o 
   1   2  12        1.50        1.81      0.92 o 
   2   2  12        2.77        2.39      1.01 o 
  -2   3  12        3.51        2.59      1.01 o 
  -1   3  12       22.45       20.62      1.05 o 
   0   3  12       29.99       29.44      1.13 o 
   1   3  12        6.70        5.88      0.94 o 
  -1   4  12       20.63       19.35      1.33 o 
   0   4  12       79.80       75.19      2.22 o 
                                                 
